# Supplementary material for: Can the detection dog alert on COVID-19 positive persons by sniffing axillary sweat samples? A proof-of-concept study
Source: PLoS One. 2020 Dec 10;15(12):e0243122. doi: 10.1371/journal.pone.0243122 (PMC7728218; doi:10.1371/journal.pone.0243122)
Supplement: S1 Data — (XLSX) [file pone.0243122.s001.xlsx]

## Sheet: data from Parisian site
Trial number	Cone number	Dog name	Marked	Sample identification number	COVID positive	Female	Age	Overweight	Diabetes	Arterial hypertension	Hypothyroidism	Pulmonary disorders
1	1	GUESS		2000	0
	2	GUESS		M
	3	GUESS	1	2008	1	1	43
	4	GUESS		M
2	1	GUESS		M
	2	GUESS		M
	3	GUESS		2001	0	0	25
	4	GUESS	1	2006	1	0	59
3	1	GUESS		2002	0	1	39
	2	GUESS	1	2007	1
	3	GUESS		2003	0	1	35
	4	GUESS		M
4	1	GUESS		2005	0	1	26
	2	GUESS		M
	3	GUESS		2004	0	0	52
	4	GUESS	1	2013	1	1	55
5	1	GUESS	1	2014	1	1	70	1		1
	2	GUESS		2009	0	0	58					1
	3	GUESS		M
	4	GUESS		2001	0	0	25
6	1	GUESS		M
	2	GUESS		M
	3	GUESS	1	2007	1
	4	GUESS		2002	0	1	39
7	1	GUESS		2010	0	0	19
	2	GUESS	1	2012	1	0	62			1
	3	GUESS		M
	4	GUESS		2011	0	0	61
8	1	GUESS		2002	0	1	39
	2	GUESS		2008	1	1	43
	3	GUESS	1	M
	4	GUESS		2003	0	1	35
9	1	GUESS	1	2015	1	1	51	1			1	1
	2	GUESS		2009	0	0	58					1
	3	GUESS		M
	4	GUESS		2010	0	0	19					1
10	1	GUESS		2000	0
	2	GUESS		2004	0	0	52
	3	GUESS	1	2014	1	1	70	1		1
	4	GUESS		M
11	1	GUESS		2012	1	0	62			1
	2	GUESS	1	2017	0	1	31	0
	3	GUESS		2018	0	0	29	0
	4	GUESS		M
12	1	GUESS		2019	0	1	32	1
	2	GUESS		M
	3	GUESS		2011	0	0	61
	4	GUESS	1	2013	1	1	55
13	1	GUESS		M
	2	GUESS		2030	0	1	43	0	0	1
	3	GUESS		2025	0	0	63	1	1
	4	GUESS	1	2016	1	0	59	1
14	1	GUESS		2018	0	0	29	0
	2	GUESS		2027	0	0	50	1	0
	3	GUESS		M
	4	GUESS	1	2006	1	0	59
15	1	GUESS		2023	0	1	85	1	0	1		1
	2	GUESS		M
	3	GUESS	1	2020	1	0	67	0	1	1
	4	GUESS		2024	0	1	37
16	1	GUESS	1	2022	1	1	48	1	0	0	0	0
	2	GUESS		2027	0	0	50	1	0
	3	GUESS		M
	4	GUESS		2029	0	1	37
17	1	GUESS		2017	0	1	31	0
	2	GUESS	1	2021	1	0	61	1	0	0	0	0
	3	GUESS		2033	0	0	48	0	0	0	0	1
	4	GUESS		M
18	1	GUESS	1	2016	1	0	59	1
	2	GUESS		2018	0	0	29	0
	3	GUESS		2019	0	1	32	1
	4	GUESS		M
19	1	GUESS		2015	1	1	51	1			1	1
	2	GUESS		M
	3	GUESS	1	2040	0	1	33
	4	GUESS		2023	0	1	85	1	0	1		1
20	1	GUESS		M
	2	GUESS		2033	0	0	48	0	0	0	0	1
	3	GUESS	1	2034	1	1	89				1	1
	4	GUESS		M
21	1	GUESS		2031	0	1	40	0	0	0
	2	GUESS		M
	3	GUESS		2036	0	0	27
	4	GUESS	1	2035	1	1	26					1
22	1	GUESS		M
	2	GUESS	1	2042	1	0	61	1	0	0	0	0
	3	GUESS		2038	0	1	42
	4	GUESS		2032	0	1	38	0	0	1	1
23	1	GUESS		2027	0	0	50	1	0
	2	GUESS		2022	1	1	48	1	0	0	0	0
	3	GUESS	1	2028	0	1	31	0
	4	GUESS		M
24	1	GUESS		2029	0	1	37
	2	GUESS		M
	3	GUESS	1	2021	1	0	61	1	0	0	0	0
	4	GUESS		2026	0	1	49
25	1	GUESS		N
	2	GUESS	1	2043	1	0	74	1	0	1	0	0
	3	GUESS		2037	0	1	18
	4	GUESS		M
26	1	GUESS		2044	1	1	78	0	1	0	1	0
	2	GUESS		2040	0	1	33
	3	GUESS	1	M
	4	GUESS		2033	0	0	48	0	0	0	0	1
27	1	GUESS		M
	2	GUESS	1	2045	1	0	70	0	0	1	0	0
	3	GUESS		2032	0	1	38	0	0	1	1
	4	GUESS		M
28	1	GUESS		2023	0	1	85	1	0	1		1
	2	GUESS	1	2020	1	0	67	0	1	1
	3	GUESS		2036	0	0	27
	4	GUESS		M
29	1	GUESS	1	2034	1	1	89				1	1
	2	GUESS		2039	0	0	18
	3	GUESS		2038	0	1	42
	4	GUESS		M
30	1	GUESS		2037	0	1	18
	2	GUESS		2046	0	1	37
	3	GUESS		M
	4	GUESS	1	2044	1	1	78	0	1	0	1	0
31	1	GUESS		2032	0	1	38	0	0	1	1
	2	GUESS		M
	3	GUESS	1	2035	1	1	26					1
	4	GUESS		2031	0	1	40	0	0	0
32	1	GUESS		2030	0	1	43	0	0	1
	2	GUESS	1	M
	3	GUESS		2047	0	0	39
	4	GUESS		2042	1	0	61	1	0	0	0	0
33	1	GUESS		2036	0	0	27
	2	GUESS		M
	3	GUESS	1	2043	1	0	74	1	0	1	0	0
	4	GUESS		2041	0	1	69
34	1	GUESS	1	2017	0	1	31	0
	2	GUESS		M
	3	GUESS		2045	1	0	70	0	0	1	0	0
	4	GUESS		M
35	1	GUESS	1	2048	1	1	95	0		1
	2	GUESS		2040	0	1	33
	3	GUESS		M
	4	GUESS		2038	0	1	42
36	1	GUESS		M
	2	GUESS		2039	0	0	18
	3	GUESS		2050	0	0	28		0	0	0	0
	4	GUESS	1	2056	1	1	90	0
37	1	GUESS		2049	0	1	71
	2	GUESS	1	2052	1	1	91	0	0	0	1	0
	3	GUESS		M
	4	GUESS		2025	0	0	63	1	1
38	1	GUESS		2024	0	1	37
	2	GUESS		M
	3	GUESS		M
	4	GUESS	1	2053	1	0	86	1	1	1
39	1	GUESS		2054	1	0	51
	2	GUESS	1	2026	0	1	49
	3	GUESS		2046	0	1	37
	4	GUESS		M
40	1	GUESS	1	2016	1	0	59	1
	2	GUESS		M
	3	GUESS		2037	0	1	18
	4	GUESS		M
41	1	GUESS		2057	0	0	81
	2	GUESS		M
	3	GUESS	1	2055	1	1	86	1	1	1	0	0
	4	GUESS		M
42	1	GUESS		M
	2	GUESS	1	2056	1	1	90	0
	3	GUESS		2026	0	1	49
	4	GUESS		M
43	1	GUESS		2050	0	0	28		0	0	0	0
	2	GUESS		M
	3	GUESS		2047	0	0	39
	4	GUESS	1	2054	1	0	51
44	1	GUESS	1	2060	1	0	85	1	0	1	0	0
	2	GUESS		2041	0	1	69				1
	3	GUESS		M
	4	GUESS	1	2058	1	0	73	1	0	0	0	0
45	1	GUESS	1	2059	1	1	91	0	0	0	0	0
	2	GUESS	1	2053	1	0	86	1	1	1
	3	GUESS		M
	4	GUESS		2024	0	1	37
46	1	GUESS		2031	0	1	40	0	0	0
	2	GUESS		M
	3	GUESS	1	2055	1	1	86	1	1	1	0	0
	4	GUESS		M
47	1	GUESS	1	2052	1	1	91	0	0	0	1	0
	2	GUESS		M
	3	GUESS		M
	4	GUESS		2049	0	1	71
48	1	GUESS		2057	0	0	81
	2	GUESS		M
	3	GUESS	1	2060	1	0	85	1	0	1	0	0
	4	GUESS		M
49	1	GUESS		M
	2	GUESS	1	2059	1	1	91	0	0	0	0	0
	3	GUESS		M
	4	GUESS		2049	0	1	71
50	1	GUESS		2041	0	1	69
	2	GUESS		M
	3	GUESS		M
	4	GUESS	1	2051	1	1	92	1	0	0	0	0
51	1	GUESS	1	2060	1	0	85	1	0	1	0	0
	2	GUESS		M
	3	GUESS		2050	0	0	28		0	0	0	0
	4	GUESS		M
52	1	GUESS		M
	2	GUESS		2047	0	0	39
	3	GUESS		2055	1	1	86	1	1	1	0	0
	4	GUESS	1	2046	0	1	37
53	1	GUESS		M
	2	GUESS		M
	3	GUESS		2030	0	1	43	0	0	1
	4	GUESS	1	2059	1	1	91	0	0	0	0	0
54	1	GUESS	1	2058	1	0	73	1	0	0	0	0
	2	GUESS		M
	3	GUESS		2057	0	0	81
	4	GUESS		2025	0	0	63	1	1
1	1	GUN	1	2013	1	1	55
	2	GUN		2010	0	0	19					1
	3	GUN		2002	0	1	39
2	1	GUN	1	2014	1	1	70	1		1
	2	GUN		2004	0	0	52
	3	GUN		2005	0	1	26
3	1	GUN		2011	0	0	61
	2	GUN	1	2008	1	1	43
	3	GUN		2000	0
4	1	GUN		2001	0	0	25
	2	GUN	1	2012	1	0	62			1
	3	GUN		2002	0	1	39
5	1	GUN	1	2015	1	1	51	1			1	1
	2	GUN		2010	0	0	19					1
	3	GUN		2003	0	1	35
6	1	GUN		2004	0	0	52
	2	GUN		2001	0	0	25
	3	GUN	1	2007	1
7	1	GUN		2011	0	0	61
	2	GUN	1	2008	1	1	43
	3	GUN		2000	0
8	1	GUN		2004	0	0	52
	2	GUN	1	2006	1	0	59
	3	GUN		2010	0	0	19					1
9	1	GUN		2011	0	0	61
	2	GUN		2001	0	0	25
	3	GUN	1	2014	1	1	70	1		1
10	1	GUN		2005	0	1	26
	2	GUN		2003	0	1	35
	3	GUN	1	2013	1	1	55
11	1	GUN		2023	0	1	85	1	0	1		1
	2	GUN		2026	0	1	49
	3	GUN	1	2006	1	0	59
12	1	GUN	1	2007	1
	2	GUN		2000	0
	3	GUN		2005	0	1	26
13	1	GUN	1	2015	1	1	51	1			1	1
	2	GUN		2029	0	1	37
	3	GUN		2027	0	0	50	1	0
14	1	GUN	1	2020	1	0	67	0	1	1
	2	GUN		2018	0	0	29	0
	3	GUN		2017	0	1	31	0
15	1	GUN		2022	1	1	48	1	0	0	0	0
	2	GUN	1	2024	0	1	37
	3	GUN		2019	0	1	32	1
16	1	GUN		2031	0	1	40	0	0	0
	2	GUN		2033	0	0	48	0	0	0	0	1
	3	GUN	1	2012	1	0	62			1
17	1	GUN		2019	0	1	32	1
	2	GUN		2017	0	1	31	0
	3	GUN	1	2021	1	0	61	1	0	0	0	0
18	1	GUN		2032	0	1	38	0	0	1	1
	2	GUN	1	2042	1	0	61	1	0	0	0	0
	3	GUN		2033	0	0	48	0	0	0	0	1
19	1	GUN		2030	0	1	43	0	0	1
	2	GUN		2031	0	1	40	0	0	0
	3	GUN	1	2034	1	1	89				1	1
20	1	GUN		2029	0	1	37
	2	GUN		2047	0	0	39
	3	GUN	1	2048	1	1	95	0		1
21	1	GUN	1	2021	1	0	61	1	0	0	0	0
	2	GUN		2023	0	1	85	1	0	1		1
	3	GUN		2026	0	1	49
22	1	GUN		2003	0	1	35
	2	GUN	1	2016	1	0	59	1
	3	GUN		2002	0	1	39
23	1	GUN	1	2017	0	1	31	0
	2	GUN		2020	1	0	67	0	1	1
	3	GUN		2036	0	0	27
24	1	GUN		2018	0	0	29	0
	2	GUN	1	2022	1	1	48	1	0	0	0	0
	3	GUN		2023	0	1	85	1	0	1		1
25	1	GUN	1	2016	1	0	59	1
	2	GUN		2019	0	1	32	1
	3	GUN		2018	0	0	29	0
26	1	GUN	1	2034	1	1	89				1	1
	2	GUN		2041	0	1	69
	3	GUN		2039	0	0	18
27	1	GUN		2031	0	1	40	0	0	0
	2	GUN	1	2035	1	1	26					1
	3	GUN		2040	0	1	33
28	1	GUN		2030	0	1	43	0	0	1
	2	GUN	1	2044	1	1	78	0	1	0	1	0
	3	GUN		2033	0	0	48	0	0	0	0	1
29	1	GUN	1	2043	1	0	74	1	0	1	0	0
	2	GUN		2037	0	1	18
	3	GUN		2036	0	0	27
30	1	GUN		2032	0	1	38	0	0	1	1
	2	GUN		2038	0	1	42
	3	GUN	1	2042	1	0	61	1	0	0	0	0
31	1	GUN		2037	0	1	18
	2	GUN	1	2045	1	0	70	0	0	1	0	0
	3	GUN		2040	0	1	33
32	1	GUN		2038	0	1	42
	2	GUN	1	2048	1	1	95	0		1
	3	GUN		2041	0	1	69
33	1	GUN		2049	0	1	71
	2	GUN	1	2025	0	0	63	1	1
	3	GUN		2051	1	1	92	1	0	0	0	0
34	1	GUN		2037	0	1	18
	2	GUN		2038	0	1	42
	3	GUN	1	2052	1	1	91	0	0	0	1	0
35	1	GUN		2036	0	0	27
	2	GUN		2032	0	1	38	0	0	1	1
	3	GUN	1	2053	1	0	86	1	1	1
36	1	GUN		2054	1	0	51
	2	GUN	1	2027	0	0	50	1	0
	3	GUN	1	2028	0	1	31	0
37	1	GUN		2055	1	1	86	1	1	1	0	0
	2	GUN	1	2009	0	0	58					1
	3	GUN		2057	0	0	81
38	1	GUN		2046	0	1	37
	2	GUN	1	2054	1	0	51
	3	GUN		2026	0	1	49
39	1	GUN	1	2059	1	1	91	0	0	0	0	0
	2	GUN		2009	0	0	58					1
	3	GUN	1	2055	1	1	86	1	1	1	0	0
40	1	GUN		2025	0	0	63	1	1
	2	GUN	1	2060	1	0	85	1	0	1	0	0
	3	GUN	1	2056	1	1	90	0
41	1	GUN	1	2058	1	0	73	1	0	0	0	0
	2	GUN		2050	0	0	28		0	0	0	0
	3	GUN		2049	0	1	71
42	1	GUN		2047	0	0	39
	2	GUN	1	2052	1	1	91	0	0	0	1	0
	3	GUN		2030	0	1	43	0	0	1
43	1	GUN	1	2053	1	0	86	1	1	1
	2	GUN		2029	0	1	37
	3	GUN		2050	0	0	28		0	0	0	0
44	1	GUN		2027	0	0	50	1	0
	2	GUN		2046	0	1	37
	3	GUN	1	2058	1	0	73	1	0	0	0	0
45	1	GUN	1	2056	1	1	90	0
	2	GUN		2057	0	0	81
	3	GUN		2047	0	0	39
46	1	GUN		2049	0	1	71
	2	GUN	1	2043	1	0	74	1	0	1	0	0
	3	GUN		M
47	1	GUN		2050	0	0	28		0	0	0	0
	2	GUN		2041	0	1	69				1
	3	GUN	1	2051	1	1	92	1	0	0	0	0
48	1	GUN		2046	0	1	37
	2	GUN	1	2035	1	1	26					1
	3	GUN		M
49	1	GUN		M
	2	GUN	1	2060	1	0	85	1	0	1	0	0
	3	GUN		2057	0	0	81
1	1	OSLO		2003	0	1	35
	2	OSLO	1	2013	1	1	55
	3	OSLO		2009	0	0	58					1
	4	OSLO		2011	0	0	61
2	1	OSLO		2009	0	0	58					1
	2	OSLO	1	2012	1	0	62			1
	3	OSLO		2004	0	0	52
	4	OSLO		2005	0	1	26
3	1	OSLO		2002	0	1	39
	2	OSLO		2005	0	1	26
	3	OSLO		2001	0	0	25
	4	OSLO	1	2015	1	1	51	1			1	1
4	1	OSLO		2004	0	0	52
	2	OSLO		2011	0	0	61
	3	OSLO	1	2015	1	1	51	1			1	1
	4	OSLO		2003	0	1	35
5	1	OSLO	1	2006	1	0	59
	2	OSLO		2009	0	0	58					1
	3	OSLO		2011	0	0	61
	4	OSLO		2005	0	1	26
6	1	OSLO		2018	0	0	29	0
	2	OSLO		2017	0	1	31	0
	3	OSLO	1	2021	1	0	61	1	0	0	0	0
	4	OSLO		2010	0	0	19					1
7	1	OSLO		2018	0	0	29	0
	2	OSLO		2017	0	1	31	0
	3	OSLO		2001	0	0	25
	4	OSLO	1	2016	1	0	59	1
8	1	OSLO		2004	0	0	52
	2	OSLO		2017	0	1	31	0
	3	OSLO	1	2016	1	0	59	1
	4	OSLO		2002	0	1	39
9	1	OSLO	1	2020	1	0	67	0	1	1
	2	OSLO		2010	0	0	19					1
	3	OSLO		2019	0	1	32	1
	4	OSLO		2003	0	1	35
10	1	OSLO		2010	0	0	19					1
	2	OSLO	1	2020	1	0	67	0	1	1
	3	OSLO		2019	0	1	32	1
	4	OSLO		2018	0	0	29	0
11	1	OSLO		2022	1	1	48	1	0	0	0	0
	2	OSLO	1	2024	0	1	37
	3	OSLO		2002	0	1	39
	4	OSLO		2023	0	1	85	1	0	1		1
12	1	OSLO		2030	0	1	43	0	0	1
	2	OSLO	1	2034	1	1	89				1	1
	3	OSLO		2031	0	1	40	0	0	0
	4	OSLO		2033	0	0	48	0	0	0	0	1
13	1	OSLO	1	2035	1	1	26					1
	2	OSLO		2030	0	1	43	0	0	1
	3	OSLO		2031	0	1	40	0	0	0
	4	OSLO		2036	0	0	27
14	1	OSLO		2033	0	0	48	0	0	0	0	1
	2	OSLO	1	2048	1	1	95	0		1
	3	OSLO		2029	0	1	37
	4	OSLO		2037	0	1	18
15	1	OSLO	1	2034	1	1	89				1	1
	2	OSLO		2031	0	1	40	0	0	0
	3	OSLO		2038	0	1	42
	4	OSLO		2032	0	1	38	0	0	1	1
16	1	OSLO		2039	0	0	18
	2	OSLO		2019	0	1	32	1
	3	OSLO	1	2045	1	0	70	0	0	1	0	0
	4	OSLO		2032	0	1	38	0	0	1	1
17	1	OSLO		2025	0	0	63	1	1
	2	OSLO	1	2051	1	1	92	1	0	0	0	0
	3	OSLO		2027	0	0	50	1	0
	4	OSLO		2026	0	1	49		0
18	1	OSLO		2033	0	0	48	0	0	0	0	1
	2	OSLO		2049	0	1	71
	3	OSLO		2025	0	0	63	1	1
	4	OSLO	1	2053	1	0	86	1	1	1
19	1	OSLO		2026	0	1	49
	2	OSLO		2049	0	1	71
	3	OSLO		2023	0	1	85	1	0	1		1
	4	OSLO	1	2042	1	0	61	1	0	0	0	0
20	1	OSLO	1	2048	1	1	95	0		1
	2	OSLO		2041	0	1	69
	3	OSLO		2036	0	0	27
	4	OSLO		2029	0	1	37
21	1	OSLO		2039	0	0	18
	2	OSLO	1	2053	1	0	86	1	1	1
	3	OSLO		2026	0	1	49
	4	OSLO		2030	0	1	43	0	0	1
22	1	OSLO		2038	0	1	42
	2	OSLO		2036	0	0	27
	3	OSLO		2032	0	1	38	0	0	1	1
	4	OSLO	1	2044	1	1	78	0	1	0	1	0
23	1	OSLO		2029	0	1	37
	2	OSLO		2046	0	1	37
	3	OSLO	1	2042	1	0	61	1	0	0	0	0
	4	OSLO		2047	0	0	39
24	1	OSLO		2040	0	1	33
	2	OSLO		2037	0	1	18
	3	OSLO	1	2044	1	1	78	0	1	0	1	0
	4	OSLO		2039	0	0	18
25	1	OSLO		2050	0	0	28		0	0	0	0
	2	OSLO	1	2043	1	0	74	1	0	1	0	0
	3	OSLO		2057	0	0	81
	4	OSLO		2041	0	1	69
26	1	OSLO	1	2051	1	1	92	1	0	0	0	0
	2	OSLO		2050	0	0	28		0	0	0	0
	3	OSLO		2047	0	0	39
	4	OSLO		2040	0	1	33
27	1	OSLO		2037	0	1	18
	2	OSLO		2038	0	1	42
	3	OSLO		2046	0	1	37
	4	OSLO	1	2052	1	1	91	0	0	0	1	0
28	1	OSLO		2050	0	0	28
	2	OSLO		2040	0	1	33
	3	OSLO		2041	0	1	69
	4	OSLO	1	2054	1	0	51
29	1	OSLO		2057	0	0	81
	2	OSLO	1	2054	1	0	51
	3	OSLO		2046	0	1	37
	4	OSLO		2047	0	0	39
30	1	OSLO	1	2056	1	1	90	0
	2	OSLO	1	2059	1	1	91	0	0	0	0	0
	3	OSLO	1	2060	1	0	85	1	0	1	0	0
	4	OSLO		2027	0	0	50	1	0
31	1	OSLO		2057	0	0	81
	2	OSLO	1	2028	0	1	31	0
	3	OSLO		2058	1	0	73	1	0	0	0	0
	4	OSLO		2027	0	0	50	1	0
32	1	OSLO		2049	0	1	71
	2	OSLO		2025	0	0	63	1	1
	3	OSLO		2023	0	1	85	1	0	1		1
	4	OSLO	1	2055	1	1	86	1	1	1	0	0
1	1	MAIKA	1	2007	1
	2	MAIKA		2002	0	1	39
	3	MAIKA		2001	0	0	25
	4	MAIKA		M
2	1	MAIKA	1	2012	1	0	62			1
	2	MAIKA		2004	0	0	52
	3	MAIKA		M
	4	MAIKA		M
3	1	MAIKA		2000	0
	2	MAIKA	1	2008	1	1	43
	3	MAIKA		M
	4	MAIKA		2003	0	1	35
4	1	MAIKA		M
	2	MAIKA		2005	0	1	26
	3	MAIKA	1	2006	1	0	59
	4	MAIKA		M
5	1	MAIKA		2000	0
	2	MAIKA	1	2014	1	1	70	1		1
	3	MAIKA		2001	0	0	25
	4	MAIKA		M
6	1	MAIKA	1	2009	0	0	58					1
	2	MAIKA		M
	3	MAIKA		2015	1	1	51	1			1	1
	4	MAIKA		M
7	1	MAIKA		2010	0	0	19					1
	2	MAIKA	1	2006	1	0	59
	3	MAIKA		M
	4	MAIKA		M
8	1	MAIKA		2011	0	0	61
	2	MAIKA		M
	3	MAIKA	1	2013	1	1	55
	4	MAIKA		M
9	1	MAIKA		M
	2	MAIKA		2017	0	1	31	0
	3	MAIKA		2010	0	0	19					1
	4	MAIKA	1	2008	1	1	43
10	1	MAIKA		2003	0	1	35
	2	MAIKA		2002	0	1	39
	3	MAIKA		M
	4	MAIKA	1	2013	1	1	55
11	1	MAIKA		M
	2	MAIKA	1	2017	0	1	31	0
	3	MAIKA		2018	0	0	29	0
	4	MAIKA		2012	1	0	62			1
12	1	MAIKA		2007	1
	2	MAIKA	1	M
	3	MAIKA		2011	0	0	61
	4	MAIKA		M
13	1	MAIKA	1	2016	1	0	59	1
	2	MAIKA		2004	0	0	52
	3	MAIKA		M
	4	MAIKA		2005	0	1	26
14	1	MAIKA		2019	0	1	32	1
	2	MAIKA		M
	3	MAIKA	1	2020	1	0	67	0	1	1
	4	MAIKA		2023	0	1	85	1	0	1		1
15	1	MAIKA		2024	0	1	37
	2	MAIKA	1	2021	1	0	61	1	0	0	0	0
	3	MAIKA		M
	4	MAIKA		2026	0	1	49
16	1	MAIKA		M
	2	MAIKA		2029	0	1	37
	3	MAIKA		2017	0	1	31	0
	4	MAIKA	1	2014	1	1	70	1		1
17	1	MAIKA		2019	0	1	32	1
	2	MAIKA	1	2013	1	1	55
	3	MAIKA		M
	4	MAIKA		M
18	1	MAIKA		2018	0	0	29	0
	2	MAIKA		M
	3	MAIKA	1	2022	1	1	48	1	0	0	0	0
	4	MAIKA		M
19	1	MAIKA		M
	2	MAIKA		2025	0	0	63	1	1
	3	MAIKA		2011	0	0	61
	4	MAIKA	1	2021	1	0	61	1	0	0	0	0
20	1	MAIKA	1	2020	1	0	67	0	1	1
	2	MAIKA		M
	3	MAIKA		2002	0	1	39
	4	MAIKA		2005	0	1	26
21	1	MAIKA		2031	0	1	40	0	0	0
	2	MAIKA	1	2035	1	1	26					1
	3	MAIKA		M
	4	MAIKA		2032	0	1	38	0	0	1	1
22	1	MAIKA		2003	0	1	35
	2	MAIKA		2001	0	0	25
	3	MAIKA	1	2034	1	1	89				1	1
	4	MAIKA		M
23	1	MAIKA		2022	1	1	48	1	0	0	0	0
	2	MAIKA	1	2028	0	1	31	0
	3	MAIKA		2047	0	0	39
	4	MAIKA		M
24	1	MAIKA		2036	0	0	27
	2	MAIKA		2038	0	1	42
	3	MAIKA		M
	4	MAIKA	1	2016	1	0	59	1
25	1	MAIKA	1	2035	1	1	26					1
	2	MAIKA		M
	3	MAIKA		2025	0	0	63	1	1
	4	MAIKA		2024	0	1	37
26	1	MAIKA	1	2034	1	1	89				1	1
	2	MAIKA		M
	3	MAIKA		2032	0	1	38	0	0	1	1
	4	MAIKA		2027	0	0	50	1	0
27	1	MAIKA		M
	2	MAIKA	1	2043	1	0	74	1	0	1	0	0
	3	MAIKA		2038	0	1	42
	4	MAIKA		2030	0	1	43	0	0	1
28	1	MAIKA		2026	0	1	49
	2	MAIKA		M
	3	MAIKA	1	2044	1	1	78	0	1	0	1	0
	4	MAIKA		2040	0	1	33
29	1	MAIKA		2037	0	1	18
	2	MAIKA		2035	1	1	26					1
	3	MAIKA	1	M
	4	MAIKA		2033	0	0	48	0	0	0	0	1
30	1	MAIKA		2046	0	1	37
	2	MAIKA		2039	0	0	18
	3	MAIKA	1	2054	1	0	51
	4	MAIKA		M
31	1	MAIKA		2027	0	0	50	1	0
	2	MAIKA	1	2042	1	0	61	1	0	0	0	0
	3	MAIKA		M
	4	MAIKA		2031	0	1	40	0	0	0
32	1	MAIKA		2029	0	1	37
	2	MAIKA		M
	3	MAIKA	1	2043	1	0	74	1	0	1	0	0
	4	MAIKA		2030	0	1	43	0	0	1
33	1	MAIKA		M
	2	MAIKA		2037	0	1	18
	3	MAIKA		2038	0	1	42
	4	MAIKA	1	2053	1	0	86	1	1	1
34	1	MAIKA		2039	0	0	18
	2	MAIKA		M
	3	MAIKA		2033	0	0	48	0	0	0	0	1
	4	MAIKA	1	2051	1	1	92	1	0	0	0	0
35	1	MAIKA		2023	0	1	85	1	0	1		1
	2	MAIKA		2026	0	1	49
	3	MAIKA		M
	4	MAIKA	1	2044	1	1	78	0	1	0	1	0
36	1	MAIKA		2045	1	0	70	0	0	1	0	0
	2	MAIKA		M
	3	MAIKA	1	2040	0	1	33
	4	MAIKA		2030	0	1	43	0	0	1
37	1	MAIKA		2024	0	1	37
	2	MAIKA		2025	0	0	63	1	1
	3	MAIKA	1	2056	1	1	90	0
	4	MAIKA		M
38	1	MAIKA	1	2048	1	1	95	0		1
	2	MAIKA		2049	0	1	71
	3	MAIKA		2041	0	1	69				1
	4	MAIKA		M
39	1	MAIKA	1	2042	1	0	61	1	0	0	0	0
	2	MAIKA		2037	0	1	18
	3	MAIKA		M
	4	MAIKA		2036	0	0	27
40	1	MAIKA		M
	2	MAIKA	1	2055	1	1	86	1	1	1	0	0
	3	MAIKA	1	2059	1	1	91	0	0	0	0	0
	4	MAIKA		2046	0	1	37
41	1	MAIKA	1	2052	1	1	91	0	0	0	1	0
	2	MAIKA		2018	0	0	29	0
	3	MAIKA		M
	4	MAIKA	1	2060	1	0	85	1	0	1	0	0
42	1	MAIKA		2019	0	1	32	1
	2	MAIKA	1	2045	1	0	70	0	0	1	0	0
	3	MAIKA		2033	0	0	48	0	0	0	0	1
	4	MAIKA		M
43	1	MAIKA		M
	2	MAIKA		2058	1	0	73	1	0	0	0	0
	3	MAIKA	1	2041	0	1	69				1
	4	MAIKA		2032	0	1	38	0	0	1	1
44	1	MAIKA		2023	0	1	85	1	0	1		1
	2	MAIKA		M
	3	MAIKA	1	M
	4	MAIKA		2051	1	1	92	1	0	0	0	0
45	1	MAIKA		2036	0	0	27
	2	MAIKA		M
	3	MAIKA		2039	0	0	18
	4	MAIKA	1	2058	1	0	73	1	0	0	0	0
46	1	MAIKA		M
	2	MAIKA		2031	0	1	40	0	0	0
	3	MAIKA	1	2056	1	1	90	0
	4	MAIKA		M
47	1	MAIKA		2027	0	0	50	1	0
	2	MAIKA		M
	3	MAIKA		2029	0	1	37
	4	MAIKA	1	2053	1	0	86	1	1	1
48	1	MAIKA		2057	0	0	81
	2	MAIKA		M
	3	MAIKA	1	2055	1	1	86	1	1	1	0	0
	4	MAIKA		M
49	1	MAIKA		2052	1	1	91	0	0	0	1	0
	2	MAIKA	1	2040	0	1	33
	3	MAIKA		M
	4	MAIKA		M
50	1	MAIKA	1	2053	1	0	86	1	1	1
	2	MAIKA		M
	3	MAIKA		2041	0	1	69				1
	4	MAIKA		M
51	1	MAIKA		M
	2	MAIKA	1	2060	1	0	85	1	0	1	0	0
	3	MAIKA		M
	4	MAIKA		2050	0	0	28		0	0	0	0
52	1	MAIKA		M
	2	MAIKA		M
	3	MAIKA	1	2059	1	1	91	0	0	0	0	0
	4	MAIKA		2049	0	1	71
53	1	MAIKA		M
	2	MAIKA	1	2060	1	0	85	1	0	1	0	0
	3	MAIKA		M
	4	MAIKA		2057	0	0	81
54	1	MAIKA	1	2049	0	1	71
	2	MAIKA		M
	3	MAIKA		2048	1	1	95	0		1
	4	MAIKA		2050	0	0	28		0	0	0	0
55	1	MAIKA		2047	0	0	39
	2	MAIKA	1	2051	1	1	92	1	0	0	0	0
	3	MAIKA		2046	0	1	37
	4	MAIKA		M
56	1	MAIKA		M
	2	MAIKA		M
	3	MAIKA		2057	0	0	81
	4	MAIKA	1	2059	1	1	91	0	0	0	0	0
57	1	MAIKA		2050	0	0	28		0	0	0	0
	2	MAIKA		M
	3	MAIKA		2047	0	0	39
	4	MAIKA	1	2054	1	0	51
